# Supplementary material for: Close-Space Sublimation as a Scalable Method for Perovskite Solar Cells
Source: ACS Energy Lett. 2024 Feb 11;9(3):927–33. doi: 10.1021/acsenergylett.3c02794 (PMC10928705; doi:10.1021/acsenergylett.3c02794)
Supplement: Supplementary file 2 — nz3c02794_si_002.zip [file nz3c02794_si_002.zip]

Archive with 3 entries (3 files):
- day 0.txt
- day 1.txt
- day 8.txt
