# Supplementary material for: Close-Space Sublimation as a Scalable Method for Perovskite Solar Cells
Source: ACS Energy Lett. 2024 Feb 11;9(3):927–33. doi: 10.1021/acsenergylett.3c02794 (PMC10928705; doi:10.1021/acsenergylett.3c02794)
Supplement: Supplementary file 2 — nz3c02794_si_002.zip [file nz3c02794_si_002.zip › day 0.txt]

** SimSS Device data:
** Don't change the order of the parameters, comments can be added anywhere,
** but only after an '*'. Use '**' if you want your comment to be left-justified.
** version: 4.45
**General**************************************************************************
T = 295          * K, absolute temperature
L =639.5e-9             * m, device length/thickness
eps_r = 25.5          * relative dielectric constant
CB = 3.91          * eV, conduction band edge
VB = 5.44          * eV, valence band edge
Nc = 5E+24          * m^-3, DOS of conduction and valence bands
n_0 = 0          * m^-3, ionised n-doping
p_0 = 0          * m^-3, ionised p-doping
**Mobilities************************************************************************
mun_0 = 3.071E-5         * m^2/Vs, zero field mobility
mup_0 = 2.005E-5          * m^2/Vs, zero field mobility
mob_n_dep = 0          * 0 : const. mob, 1 : field-dependent
mob_p_dep = 0          * 0 : const. mob, 1 : field-dependent
gamma_n = 0          * (m/V)^0.5, field dependence of mob, Poole-Frenkel form
gamma_p = 0          * (m/V)^0.5, field dependence of mob, Poole-Frenkel form
**Contacts**************************************************************************
W_L = 3.87          * eV, work function left electrode
W_R = 5.36          * eV, work function right electrode
Sn_L = -1e-7          * m/s, surface recombination of electrons at the left electrode
Sp_L = -1e-7          * m/s, surface recombination of holes at the left electrode
Sn_R = -1e-7          * m/s, surface recombination of electrons at the right electrode
Sp_R = -1e-7          * m/s, surface recombination of holes at the right electrode
                         * nb: use negative values if Sn/pR/L should be infinite
Rshunt = 1.254E+1         * Ohms m2, shunt resistance. Use negative value for infinite Rshunt
Rseries = 3.497E-6        * Ohms m2, series resistance.
**Transport layers******************************************************************
L_LTL = 27e-9          * m, thickness left TL
L_RTL = 12.5e-9          * m, thickness right TL
Nc_LTL = 5e+26          * m^-3, DOS of left TL
Nc_RTL = 5e26          * m^-3, DOS of right TL
doping_LTL = -5e24          * m^-3, doping in left TL
                         * if >0 p-type doping if <0 n-type doping
doping_RTL = 1e22          * m^-3, doping in right TL
                         * if >0 p-type doping if <0 n-type doping
mob_LTL = 2.47e-06          * m2/Vs, mobility of left TL, constant (case 0) only.
mob_RTL = 2.14e-8          * m2/Vs, mobility of right TL, constant (case 0) only.
nu_int_LTL = 1e3          * m/s, interface transfer velocity, left TL
nu_int_RTL = 1e3          * m/s, interface transfer velocity, right TL
eps_r_LTL = 3.9          * relative dielectric constant left TL
eps_r_RTL = 3          * relative dielectric constant right TL
CB_LTL = 3.87          * eV, conduction band left TL
CB_RTL = 2.23          * eV, conduction band right TL
VB_LTL = 6.21          * eV, valence band left TL
VB_RTL = 5.37          * eV, valence band right TL
TLsAbsorb = 0          * TLs absorb yes(1)/no(0), overrides profile!
TLsTrap = 0          * traps in TLs yes(1)/no(0)
IonsInTLs = 0          * can ions, if any, move into the TLs? yes(1)/no(<>1).
**Ions******************************************************************************
CNI = 0e21          * m^-3, concentration of negative ions
CPI = 0e21          * m^-3, concentration of positive ions
mob_ion_spec = 0          * mobile ion species: -1: negative, 0: both, 1: positive ions
ion_red_rate = 0          * ion redistribution rate, number of voltage steps after which ions
                         * redistribute (ions only distributed at first voltage if ion_red_rate = 0)
**Generation and recombination******************************************************
Gehp = 2.96e27          * m^-3 s^-1, average generation rate of electron-hole pairs
Gfrac = 0.821          * fraction of Gmax used in solar cell
Gen_profile = none          * name of file generation profile (or 'none')
Field_dep_G = 0          * field dependent generation yes (1) or no (0)
P0 = 0.0          * 0<=P0<1, fraction of quenched excitons that direcltly yield free carriers
a = 5.0e-9          * m, charge separation distance, Braun model used
ThermLengDist = 2          * distribution of a, 1 for delta function, 2 for Gaussian
                         * 3 for exponential and 4 for r^2 exponential 5 for r^4 Gaussian
kf = 1e6          * 1/s, decay rate
kdirect = 1.6e-15          * m3/s, direct (band-to-band, bimolecular) recombination rate
Lang_pre = 1          * Langevin recombination prefactor
UseLangevin = 0          * (1) use Langevin to calc. recombination or not (<>1, kdirect is used)
**Trapping**************************************************************************
** To select 'no trapping', put trap densities equal to zero
** Bulk traps
Bulk_tr = 1.97E+21          * m^-3, trap density (in bulk)
** Surface traps
St_L = 1.410E+16          * m^-2, left interface trap density
St_R = 2.037E+15         * m^-2, right interface trap density
** Grain boundaries
num_GBs = 0          * number of grain boundaries
GB_tr = 1.849E+14          * m^-2, grain boundary trap density per grain boundary
** trap coefficients
Cn = 5.186E-14          * m^3/s, capture coefficient for electrons (put to 0 to exclude capture from and emission to the conduction band)
Cp = 5.080E-15          * m^3/s, capture coefficient for holes (put to 0 to exclude capture from and emission to the valence band)
ETrapSingle = 4.91          * eV, energy level of all traps
BulkTrapFile = none          * name of file with bulk trap energy profile (or 'none'). If specified, overrides EtrapSingle
IntTrapFile = none          * name of file with interface trap energy profile (or 'none'). If specified, overrides EtrapSingle
Tr_type_L = -1          * Trap type for the left interface: -1: acceptor, 0: neutral, 1: donor
Tr_type_R = 1          * Trap type for the right interface: -1: acceptor, 0: neutral, 1: donor
Tr_type_B = -1          * Trap type of bulk and grain boundary traps: -1: acceptor, 0: neutral, 1: donor
**Numerical Parameters**************************************************************
NP = 500          * integer, number of grid points, must be at least 5.
tolPois = 1e-5          * V, abs. tolerance of iterative Poisson solver
maxDelV = 10          * maximum change (in Vt) of the potential per loop
MaxItPois = 1e3          * max. number it. Poisson loop
MaxItSS = 1e3          * max. number it. main loop
CurrDiffInt = 1          * Calc. current from differential (1) or integral (2) expression
tolJ = 1e-3          * max. allowed relative range of current, 1% OK.
MinRelChange = 0          * if change per loop smaller than this, then the loop converges
MinAbsJDark = 1e-7          * A/m2, if |Jint|<MinAbsJDark and Gehp=0 we simply stop and take Jint=0
couplePC = 100          * >= 0, coupling between Poisson equation and continuity equations
accDens = 0.5          * accelation parameter for density solver, 0 < accDens < 2
IgnoreNegDens = 1          * whether(1) or not(<>1) to ignore negative densities
FailureMode = 2          * how treat failed (t,V,G) points: 0: stop, 1: ignore, 2: skip
grad = 0          * determines shape of exp. grid, increase grad for smaller h[1]
**Voltage range of simulation*******************************************************
Vdistribution = 1          * 1 for uniform (specified by Vstep), 2 for logarithmic (specified by Vacc and NJV)
PreCond = 0          * pre-conditioning, yes(1)/no(0)
Vpre = 0.0          * V, pre-conditioned voltage
Vscan = 1          * integer, 1 for forward sweep direction, -1 for reverse sweep
Vmin = -0.1          * V
Vmax = 1.2          * V
Vstep = 0.025          * V
Vacc = -0.15          * V, point of accumulation of row of V's, note: Vacc should be
                         * slightly larger than Vmax or slightly lower than Vmin
NJV = 100          * number of JV points in logarithmic distribution
until_Voc = 0          * if 1 then SimSS will stop at Voc
**User interface********************************************************************
Pause_at_end = 0          * pause at the end of the simulation yes(1) or no (0)
AutoTidy = 0          * if 1, then SimSS will always tidy up this file
UseExpData = 1          * if 1, SimSS will try to read JV_Exp and use it
ExpJV = 0days_od0.dat          * name of file with experimental JV characteristics
rms_mode = lin          * lin or log: use J or log(J) in calc. of rms error
rms_threshold = 0.8          * threshold of fraction converged points in calc. rms error
JV_file = JV.dat          * name of the file with simulated JV characteristics
Var_file = none          * name of the file with (x,V,n,p,Jn,Jp,etc.) at V=Vmax
OutputRatio = 0          * Output to Var_file every OutputRatio voltages
scPars_file = scPars.dat          * name of file with solar cell parameters
log_file = log.txt          * name of log file
